# Supplementary material for: European Safety Analysis of mRNA and Viral Vector COVID-19 Vaccines on Glucose Metabolism Events
Source: Pharmaceuticals (Basel). 2022 May 27;15(6):677. doi: 10.3390/ph15060677 (PMC9229409; doi:10.3390/ph15060677)
Supplement: Supplementary file 1 [file pharmaceuticals-15-00677-s001.zip]

Archive with 1 entries (1 files):
- pharmaceuticals-1713213-supplementary.pdf
